# Supplementary material for: The vascular protective effect of matrix Gla protein during kidney injury
Source: Front Mol Med. 2022 Nov 1;2:970744. doi: 10.3389/fmmed.2022.970744 (PMC11285670; doi:10.3389/fmmed.2022.970744)
Supplement: Supplementary file 1 [file DataSheet1.zip]

Archive with 1 entries (1 files):
- Supplementary Methods.pdf
